# Supplementary material for: Modern Conservative Management Strategies for Female Stress Urinary Incontinence: A Systematic Review
Source: J Clin Med. 2025 May 8;14(10):3268. doi: 10.3390/jcm14103268 (PMC12112232; doi:10.3390/jcm14103268)
Supplement: Supplementary file 1 [file jcm-14-03268-s001.zip]

Archive with 6 entries (6 files):
- Suppl 1 - Table S1 Risk of bias assessment using RoB.pdf
- Suppl 2 - Table S2 Risk of bias assessment using ROBINS.pdf
- Suppl 3 - Table S3 Selected studies that included platelet.pdf
- Suppl 4 - Table S4 Selected studies that included laser.pdf
- Suppl 5 - Table S5 Selected studies that included bulking agents.pdf
- Suppl 6 - Table S6 Selected studies that included stem cells.pdf
